# Supplementary material for: Epidemiology and patterns of musculoskeletal motorcycle injuries in the USA
Source: F1000Res. 2015 May 12;4:114. [Version 1] doi: 10.12688/f1000research.4995.1 (PMC4536615; doi:10.12688/f1000research.4995.1)
Supplement: Raw data used for the analysis in the study on epidemiology and patterns of musculoskeletal injuries — The study raw data were retrieved from a prospectively collected injury database established at our Level I trauma center in accordance with the study inclusion and exclusion criteria. The raw data were subsequently reviewed for consistency and completeness prior to statistical analysis. [file f1000research-4-5332-s0000.tgz]

Archive with 1 entries (1 files):
- raw_data.csv
