# Supplementary material for: Epidemiology and patterns of musculoskeletal motorcycle injuries in the USA
Source: F1000Res. 2015 May 12;4:114. [Version 1] doi: 10.12688/f1000research.4995.1 (PMC4536615; doi:10.12688/f1000research.4995.1)
Supplement: Raw data used for the analysis in the study on epidemiology and patterns of musculoskeletal injuries — The study raw data were retrieved from a prospectively collected injury database established at our Level I trauma center in accordance with the study inclusion and exclusion criteria. The raw data were subsequently reviewed for consistency and completeness prior to statistical analysis. [file f1000research-4-5332-s0000.tgz › raw_data.csv]

Age	Sex	Race	Injury	Cause	Protective	Protective	ETOH	ETOH	Tox Test	Tox	GCS1	GCS2	Trans	Diagnoses	Diagnoses	Diagnoses	ISS	Blood	Proc	Procedures	LOS Total	Comp Description	Comp Date	Comp Desc	Outcome	DOA	Risk
			Time	Code	Devices	Devices	Evident	Value						ICD9		Region		Losses	ICD9								Code
						Name
30	M	W	06:40	MC	NONE	None	N				15	15	AMB	912	Abrasion of Shoulder	EXT	2		93.52	C-COLLAR/B	0				A		BLUNT
															and Upper Arm					ACKBOARD/R
																				ESTRAINED
														916	Abrasion, Not	EXT
															Infected,
															Hip/Thigh/Leg/Ankle/
															Calf/Knee
														847	Sprain, Neck	CS
41	M	B	UNK	MC	NONE	None	N					15	AMB	912	Abrasion of Shoulder	EXT	1		93.52	C-COLLAR/B	0				A		BLUNT
															and Upper Arm					ACKBOARD/R
																				ESTRAINED
																			87.03	Head CT							CT
																				Scan
																			87.41	CT of the
																				thorax
																			88.01	CT of the
																				abdomen
																			88.38	CT
																				c-spine,
																				t-spine,
																				l-spine,
																				pelvis
13	M	W	UNK	MC	CLOTH	Clothing/P	N					15	AMB	821.11	Fx, Femur, Shaft,	LEG	10		38.93	IV	4				A		BLUNT
															Open					Prehospita
																				l and or
																				ER
					HEL	Helmet								912	Abrasion of Shoulder	EXT			57.94	Foley							CT
															and Upper Arm					Catheter
																			87.03	Head CT
																				Scan
																			79.62	Debridemen
																				t
																			79.05	Other
																				Operative
																				Surg
																				Procedure
																			99	Any Blood
																				Products
																				(Uncross/C
																				rossmatch/
																				Etc)
27	M	W	UNK	MC	UNK	Unknown	1		NA				PRIV	824.8	Unspecified Fracture	LEG	9	200	79.36	Open	3				A
															Of Ankle Closed,					Reduction
															distal tibia medial					With
															displacement					Intrnl
																				Fixation
														823.21	Closed Fracture Of	LEG
															Shaft Of Fibula
27	M	W	17:00	MC	HEL	Helmet	N				15	15	AMB	891	Laceration,	EXT	1		38.93	IV	1				A		BLUNT
															Knee/Leg/Ankle, w/o					Prehospita
															Mention of					l and or
															Complication					ER
																			86.59	Suture:
																				Skin w/o
																				graft
37	F	W	UNK	MC	HEL	Helmet	1		NA		15	15	AMB	860	Pneumothorax Closed	CHEST	17		93.52	C-COLLAR/B	4				A		BLUNT
															with rib fx-1					ACKBOARD/R
																				ESTRAINED
					PAD	Padding/pr								805.2	Fx, Thoracic	TS			57.94	Foley							CT
															Vertebra, Closed,					Catheter
															Without Spinal Cord
															Injury, minimally
															displaced left TP
														811.03	Fx Scapula Glenoid	ARM			86.59	Suture:							LOC
															Cavity Neck Closed					Skin w/o
																				graft
														810.02	Fx Clavicle Shaft	ARM			87.03	Head CT							MCYCLE
															Closed					Scan
														865.03	Spleen Parenchyma	ABD				Trauma
															Laceration Closed,					Panscan
															extending into					completed
															parenchyma
														850.11	Concussion, with	HEAD				Note
															loss of					signed by
															consciousness of 30					Ortho
															minutes or less					Chief
														916	Abrasion, Not	EXT				Note
															Infected,					signed by
															Hip/Thigh/Leg/Ankle/					Spine Fac
															Calf/Knee
														873.4	Open Wound of Face,	EXT				COMPLETION
															unspecified site,					OF THE
															without mention of					SBIRT
															complication
														807	Fx Rib Closed,	CHEST				Note
															nondisplaced fx of					signed by
															the left 4th rib					Ortho
																				faculty
														911	Abrasion of Trunk	EXT
														912	Abrasion of Shoulder	EXT
															and Upper Arm
														914	Abrasion of Hand	EXT
														916	Abrasion, Not	EXT
															Infected,
															Hip/Thigh/Leg/Ankle/
															Calf/Knee
														882	Open Wound Of Hand	EXT
50	M	W	UNK	MC	NONE	None	N					15	AMB	825.25	Fx, Metatarsal,	LEG	5		96.59	Irragation	9				A		BLUNT
															Closed					Procedure
																				Surg
														892.2	Laceration, Foot,	LEG			86.22	Debridemen
															Tendon Involvement					t
														882	Open Wound Of Hand	EXT			93.54	Splinting
														913	Abrasion of Elbow,	EXT
															Forearm, Wrist
														916	Abrasion, Not	EXT
															Infected,
															Hip/Thigh/Leg/Ankle/
															Calf/Knee
19	M	W	UNK	MC	NONE	None	U					15	PRIV	916	Abrasion, Not	EXT	1		93.52	C-COLLAR/B	0				A		BLUNT
															Infected,					ACKBOARD/R
															Hip/Thigh/Leg/Ankle/					ESTRAINED
															Calf/Knee
														917	Abrasion, Not	EXT
															Infected,
															Foot/Toe/Heel
29	M	W	08:48	MC	HEL	Helmet	N				15	15	AMB	873.8	Open Wound of Head,	EXT	5				0				A		BLUNT
															without mention of
															complication
														910	Abrasion Face, Head,	EXT
															Neck
														916	Abrasion, Not	EXT
															Infected,
															Hip/Thigh/Leg/Ankle/
															Calf/Knee
														810	Fx Clavicle Nos	ARM
															Closed
23	M	B	UNK	MC	NONE	None	U				15	3	AIR	851.06	Cerebral cortex	HEAD	14		57.94	Foley	2				A		AIRWAY
															contusion without					Catheter
															mention of open
															intracranial wound,
															unconsciousness
															unspecified.
														810	Fx Clavicle Nos	ARM			87.03	Head CT							BLUNT
															Closed					Scan
														916	Abrasion, Not	EXT			96.04	Intubation							CT
															Infected,
															Hip/Thigh/Leg/Ankle/
															Calf/Knee
																			96.34	Nasogastri							HEAD
																				c Tube
																			93.59	DVT used							LOC
																				on floor
																				ICU Note
																				signed by
																				Trauma Fac
44	M	W	UNK	MC	NONE	None	Y					15	AMB	911	Abrasion of Trunk	EXT	1		93.52	C-COLLAR/B	1				A		BLUNT
																				ACKBOARD/R
																				ESTRAINED
														916	Abrasion, Not	EXT			87.03	Head CT							ETOH
															Infected,					Scan
															Hip/Thigh/Leg/Ankle/
															Calf/Knee
														923	Contusion of	EXT			57.94	Foley							CT
															Shoulder					Catheter
																			96.34	Nasogastri							EJECT
																				c Tube
12	M	W	18:15	MC	NONE	None	N				15	15	HEL	821.01	Fx, Femur,	LEG	10		38.93	IV	2				A		BLUNT
															Unspecified Site,					Prehospita
															Shaft, Closed					l and or
																				ER
														873.42	Open Wound of Face,	EXT			38.93	IV							EJECT
															Forehead or Eyebrow,					Prehospita
															without mention of					l and or
															complication					ER
														918	Superficial Eye	EXT			57.94	Foley							OTHER.
															Injury					Catheter
														921.9	Unspecified	EXT			79.15	Closed
															Contusion of Eye NOS					Reduction
																				IF
																			96.04	Intubation
27	M	B	UNK	MC	HEL	Helmet	N					15	AMB	913	Abrasion of Elbow,	EXT	1				0				A		BLUNT
															Forearm, Wrist
														916	Abrasion, Not	EXT											IMPACT
															Infected,
															Hip/Thigh/Leg/Ankle/
															Calf/Knee
														916	Abrasion, Not	EXT
															Infected,
															Hip/Thigh/Leg/Ankle/
															Calf/Knee
35	F	W	UNK	MC	HEL	Helmet	N					15	AMB	811	Fx Scapula Nos	ARM	4		96.34	Nasogastri	1				A		BLUNT
															Closed					c Tube
														815	Fx, Metacarpal,	ARM			57.94	Foley							MCYCLE
															Unspecified Site,					Catheter
															Closed
														836.3	Dislocation, Knee,	LEG			79.76	Closed
															Patella, Closed					Reduction
																				in ED
																			79.03	Closed
																				Reduction
																				IF
67	M	W	UNK	MC	PAD	Padding/pr	N					15	AMB	812	Fx Upper End Humerus	ARM	5		93.52	C-COLLAR/B	0				A		BLUNT
															Closed					ACKBOARD/R
																				ESTRAINED
					HEL	Helmet								910	Abrasion Face, Head,	EXT											AGE
															Neck
														911	Abrasion of Trunk	EXT											MCYCLE
														912	Abrasion of Shoulder	EXT											SPEED
															and Upper Arm
														913	Abrasion of Elbow,	EXT
															Forearm, Wrist
														916	Abrasion, Not	EXT
															Infected,
															Hip/Thigh/Leg/Ankle/
															Calf/Knee
28	M	W	UNK	MC	NONE	None	N					15	AMB	800.02	Fx of Skull Vault	HEAD	10		87.03	Head CT	4				A		BLUNT
															closed without					Scan
															mention of
															intracranial injury,
															brief ( <1 hr )
															unconsciousness.
														873	Open Wound of Scalp,	EXT			88.76	Ultrasound							IMPACT
															without mention of					Abd
															complication
														912	Abrasion of Shoulder	EXT											SPEED
															and Upper Arm
														913	Abrasion of Elbow,	EXT											EJECT
															Forearm, Wrist
														914	Abrasion of Hand	EXT
														916	Abrasion, Not	EXT
															Infected,
															Hip/Thigh/Leg/Ankle/
															Calf/Knee
43	M	W	UNK	MC	NONE	None	Y					15	AMB	824.7	Fx, Fibula,	LEG	10		87.03	Head CT	1				A		BLUNT
															Trimalleolar, Open					Scan
														825.25	Fx, Metatarsal,	LEG				Trauma							CT
															Closed					Panscan
																				completed
														916	Abrasion, Not	EXT				COMPLETION							ETOH
															Infected,					OF THE
															Hip/Thigh/Leg/Ankle/					SBIRT
															Calf/Knee
														891	Laceration,	EXT				Note							MCYCLE
															Knee/Leg/Ankle, w/o					signed by
															Mention of					Ortho
															Complication					faculty
																				Note
																				signed by
																				Ortho
																				Chief
																			79.66	Debridemen
																				t
																			79.36	Open
																				Reduction
																				With
																				Intrnl
																				Fixation
58	M	W	UNK	MC	HEL	Helmet	Y					15	AMB	850.9	Concussion,	HEAD	5		87.03	Head CT	2				A		BLUNT
															unspecified					Scan
														910	Abrasion Face, Head,	EXT			57.94	Foley							SPEED
															Neck					Catheter
														912	Abrasion of Shoulder	EXT			96.34	Nasogastri							IMPACT
															and Upper Arm					c Tube
														911	Abrasion of Trunk	EXT				DVT not
																				started on
																				floor
														913	Abrasion of Elbow,	EXT
															Forearm, Wrist
														914	Abrasion of Hand	EXT
														920	Contusion Face,	EXT
															Scalp, Neck
														873.8	Open Wound of Head,	EXT
															without mention of
															complication
47	M	W	UNK	MC	UNK	Unknown	N				14	15	AMB	823.82	Fx, Tibia/Fibula,	LEG	10		38.93	IV	12	Coagulopathy (other)	02/03/2000	Received FFP	A		BLUNT
															Unspecified Site,					Prehospita
															Closed					l and or
																				ER
														911.8	Other, Unspecified	EXT			96.34	Nasogastri		Other Miscellaneous	02/03/2000	No dopplered			CT
															Injury of Trunk					c Tube				pulses in right
																								leg; taken to
																								arteriogram
																								which showed
																								occluded tibial
																								artery.
														916	Abrasion, Not	EXT			57.94	Foley		Compartmental Syndrome	02/03/2000	right foot			LOC
															Infected,					Catheter				fasciotomies
															Hip/Thigh/Leg/Ankle/
															Calf/Knee
														913	Abrasion of Elbow,	EXT			88.76	Ultrasound
															Forearm, Wrist					Abd
														820.09	Fx, Femur, Other,	LEG			87.03	Head CT
															Closed MID					Scan
															DIAPHYSEAL FX
																			93.59	DVT used
																				on floor
																			96.04	Intubation
																			83.14	Other
																				Operative
																				Surg
																				Procedure
																			79.35	Femur
																				Other
																				Repair
																				Operation
																				of FX
																			88.48	Arteriogra
																				m
																			38.1	Arterial
																				Catheteriz
																				ation Line
																			38.93	Single or
																				Triple
																				Luman
																				Central
																				Line
																				ICU Note
																				signed by
																				Trauma Fac
																			96.59	Other
																				Operative
																				Surg
																				Procedure
																			86.28	Other
																				Operative
																				Surg
																				Procedure
																			86.69	GRAFTING
																				SKIN NEC
36	M	W	20:05	MC	NONE	None	N				15	15	AMB	959.01	Head Injury,	EXT	1		93.52	C-COLLAR/B	0				A		BLUNT
															Unspecified					ACKBOARD/R
																				ESTRAINED
														920	Contusion Face,	EXT				Trauma							CT
															Scalp, Neck					Panscan
																				completed
														959.7	Injury,	EXT											MCYCLE
															Other/Unspecified,
															Ankle/Foot
46	M	B	16:32	MC	NONE	None	U					15	AMB	823.92	Fx, Tibia/Fibula,	LEG	9		93.52	C-COLLAR/B	16				A		BLUNT
															Unspecified Site,					ACKBOARD/R
															Open					ESTRAINED
														891	Laceration, (30	LEG			87.03	Head CT							HEAD
															CM)Knee/Leg/Ankle,					Scan
															w/o Mention of
															Complication
														808.2	Fx, Pubis, Closed	PELVIS			57.94	Foley							SPEED
																				Catheter
																			93.54	Splinting
																			78.17	Closed
																				Reduction
																				in ED
																			96.59	Irragation
																				Procedure
																				Surg
																			79.66	Debridemen
																				t
																			79.26	Other
																				Operative
																				Surg
																				Procedure
																			78.17	Other
																				Operative
																				Surg
																				Procedure
																			96.59	Irragation
																				Procedure
																				Surg
																			79.66	Debridemen
																				t
																			93.54	Splinting
																			96.59	Irragation
																				Procedure
																				Surg
																			79.66	Debridemen
																				t
																			79.16	Open
																				Reduction
																				With
																				Intrnl
																				Fixation
																			96.59	Irragation
																				Procedure
																				Surg
																			79.66	Debridemen
																				t
																			96.59	Irragation
																				Procedure
																				Surg
																			79.66	Debridemen
																				t
30	M	H	UNK	MC	NONE	None	U					15	AMB	813.42	Other Fx Lower	ARM	4		93.52	C-COLLAR/B	1				A		BLUNT
															Radius Closed					ACKBOARD/R
																				ESTRAINED
														823.8	Fx, Tibia,	LEG			87.03	Head CT							CT
															Unspecified Site,					Scan
															Closed
																			93.54	Splinting
19	M	W	01:22	MC	NONE	None	U				13	13	HEL	851.45	Cerebellum or brain	HEAD	66		93.52	C-COLLAR/B	18	Adult Respiratory Distre	05/12/2006	D/T bilateral	D	N	BLUNT
															stem contusion					ACKBOARD/R				pulmonary
															without mention of					ESTRAINED				contusions
															open intracranial
															wound, prolonged (
															>24 hr )
															unconsciousness with
															deficit.- DIFFUSE
															AXONAL INJURY PER
															AUTOPSY
														852.25	Subdural hemorrhage	HEAD			57.94	Foley		Pneumothorax (tension)	05/26/2006	5th chest tube			CT
															without mention of					Catheter				placed.
															open intracranial
															wound, prolonged (
															>24 hr )
															unconsciousness with
															deficit.-PER
															AUTOPSY, DIFFUSE
															CEREBRAL DEMEA,
															DIFFUSE AXONAL
															INJURY AND BILATERAL
															TONSILLAR HERNIATION
														865.14	Spleen Parenchyma	ABD			96.34	Nasogastri		Liver Failure	05/26/2006
															Disruption Open					c Tube
														861.21	BIL Lung Contusion	CHEST			87.03	Head CT		Acute Renal Failure	05/26/2006
															Closed					Scan
														806.2	Fx, T1-T6, Closed,	TS		700	41.5	Other		Cardiac Arrest, unexpect	05/29/2006	Arrested at
															With Unspecified					Operative				0155. Tx with
															Cord Injury- T 8-9					Surg				chemical
															FX WITH LOSS OF GRAY					Procedure				rescuscitation
															WHITE MATTER IN									with return of
															SPINAL CORD PER									cardiac
															AUTOPSY									function
														821.01	Fx, Femur,	LEG			54.11	Explorator
															Unspecified Site,					y
															Shaft, Closed					Laparotomy
																				(Abd)
														805.05	Fx, C7 lamina &	CS			34.04	Chest Tube
															pedicle Vertebra,					Insertion
															Closed
														860.4	Pneumohemothorax	CHEST			54	Other
															Closed					Operative
																				Surg
																				Procedure
														807.03	Fx Three Rib Closed	CHEST			93.44	Other
																				Operative
																				Surg
																				Procedure
														807.2	Fx Sternum Closed	CHEST			34.04	Chest Tube
																				Insertion
														921.2	Contusion of Orbit	EXT				Note
																				signed by
																				Spine Fac
														890	Laceration,	EXT			96.04	Intubation
															Hip/Thigh, w/o
															Mention of
															Complication
																			93.59	DVT used
																				on floor
																			38.91	Arterial
																				Catheteriz
																				ation Line
																			38.93	Single or
																				Triple
																				Luman
																				Central
																				Line
29	F	B	UNK	MC	NONE	None	N				15	15	AMB	851.02	Cerebral cortex	HEAD	14		57.94	Foley	4	Delay in Diagnosis	11/07/2006	Grade 2 AC	A		BLUNT
															contusion without					Catheter				joint
															mention of open									separation dx
															intracranial wound,									PID 2.
															brief ( <1 hr )
															unconsciousness.
														958.8	Pneumocephalus;	HEAD			87.03	Head CT							CT
															Other Early					Scan
															Complications
														831.04	Dislocation,	ARM				Note							MCYCLE
															Acromioclavicular,					signed by
															Closed					Neurosurge
																				ry Fac
														910	Abrasion Face, Head,	EXT				Note
															Neck					signed by
																				Ortho
																				faculty
														872	Open Wound External	EXT
															Ear, unspecified
															site, without
															complication
														913	Abrasion of Elbow,	EXT
															Forearm, Wrist
														916	Abrasion, Not	EXT
															Infected,
															Hip/Thigh/Leg/Ankle/
															Calf/Knee
														911	Abrasion of Trunk	EXT
39	M	B	UNK	MC	HEL	Helmet	N				15	15	AMB	850.5	Concussion,	HEAD	5		93.52	C-COLLAR/B	1				A		BLUNT
															unconsciousness					ACKBOARD/R
															unspecified					ESTRAINED
														916	Abrasion, Not	EXT			87.03	Head CT							LOC
															Infected,					Scan
															Hip/Thigh/Leg/Ankle/
															Calf/Knee
														913	Abrasion of Elbow,	EXT											CT
															Forearm, Wrist
														911	Abrasion of Trunk	EXT
19	M	W	UNK	MC	NONE	None	N		NA			15	AMB	850.11	Concussion, with	HEAD	5		93.52	C-COLLAR/B	2				A		BLUNT
															loss of					ACKBOARD/R
															consciousness of 30					ESTRAINED
															minutes or less
														915	Abrasion of Finger	EXT				Trauma							SPEED
																				Panscan
																				completed
														913	Abrasion of Elbow,	EXT				COMPLETION							MCYCLE
															Forearm, Wrist					OF THE
																				SBIRT
														916	Abrasion, Not	EXT											CT
															Infected,
															Hip/Thigh/Leg/Ankle/
															Calf/Knee
														881	Open Wound of	EXT
															Forearm
														920	Contusion Face,	EXT
															Scalp, Neck
														910	Abrasion Face, Head,	EXT
															Neck
21	M	W	UNK	MC	HEL	Helmet	U				15	15	AMB	911	Abrasion of Trunk	EXT	5		38.93	IV	0				A		BLUNT
																				Prehospita
																				l and or
																				ER
														813.41	Colles Radius Fx	ARM
															Closed
														816	Fx, Phalanx,	ARM
															Unspecified Site,
															Closed
33	M	W	15:00	MC	HEL	Helmet	N						PRIV	805.4	Fx, Lumbar Vertebra	LS	4				0				A		BLUNT
															Closed
																											EJECT
37	F	W	UNK	MC	NONE	None	N				15	15	AMB	916	Abrasion, Not	EXT	1		93.52	C-COLLAR/B	0				A		BLUNT
															Infected,					ACKBOARD/R
															Hip/Thigh/Leg/Ankle/					ESTRAINED
															Calf/Knee
														916	Abrasion, Not	EXT											MCYCLE
															Infected,
															Hip/Thigh/Leg/Ankle/
															Calf/Knee
														913	Abrasion of Elbow,	EXT
															Forearm, Wrist
20	M	W	20:00	MC	HEL	Helmet	U				15	15	HEL	821.22	Fx, Femur, Distal,	LEG	9		93.52	C-COLLAR/B	1				A		BLUNT
															Epiphysis, Closed					ACKBOARD/R
																				ESTRAINED
																			79.45	Closed							MCYCLE
																				Reduction
																				Any
15	M	W	01:20	MC	NONE	None	U				15	15	AMB	802.4	Fx Malar and	FACE	26		93.52	C-COLLAR/B	18				A		BLUNT
															Maxillary bones,					ACKBOARD/R
															closed					ESTRAINED
														958.8	Pneumocephalus	HEAD			38.93	IV							CT
																				Prehospita
																				l and or
																				ER
														802	Nasal Bones Fx	FACE			57.94	Foley
															Closed					Catheter
														802.8	Orbital Wall	FACE			96.34	Nasogastri
																				c Tube
														802.4	Zygomatic	FACE			87.03	Head CT
																				Scan
														802.8	Fx Palate	FACE				Note
																				signed by
																				Pedisurger
																				y Fac
														873.63	Broken Tooth,	FACE				Note
															without mention of					signed by
															complication					Neurosurge
																				ry Fac
														873.42	Open Wound of Face,	EXT			96.04	Intubation
															Forehead or Eyebrow,
															without mention of
															complication
																			31.1	Tracheosto
																				my
																			76.74	Other
																				Operative
																				Surg
																				Procedure
																			21.72	Other
																				Operative
																				Surg
																				Procedure
																			16.98	Other
																				Operative
																				Surg
																				Procedure
																				Trauma
																				Panscan
																				completed
35	M	W	UNK	MC	HEL	Helmet	N					15	AMB	913	Abrasion of Elbow,	EXT	1		87.03	Head CT	1				A		BLUNT
															Forearm, Wrist					Scan
					CLOTH	Clothing/P								916	Bilateral Abrasion,	EXT											CT
															Not Infected,
															Hip/Thigh/Leg/Ankle/
															Calf/Knee
43	M	W	17:00	MC	HEL	Helmet	Y					15	AMB	850.5	Concussion,	HEAD	9		93.52	C-COLLAR/B	2				A		BLUNT
															unconsciousness					ACKBOARD/R
															unspecified					ESTRAINED
					PAD	Padding/pr								866.02	Kidney Laceration	ABD											ETOH
															Closed
														844.9	Sprain, Knee/Leg,	LEG											SPEED
															Unspecified Site
														924	Contusion, Thigh	EXT											MCYCLE
30	M	W	UNK	MC	PAD	Padding/pr	N					15	PRIV	923	Contusion of	EXT	1		93.52	C-COLLAR/B	0				A		BLUNT
															Shoulder					ACKBOARD/R
																				ESTRAINED
					HEL	Helmet								923.03	Contusion of Upper	EXT			87.03	Head CT							SPEED
															Arm					Scan
														924.01	Contusion Hip	EXT											EJECT
59	M	W	13:00	MC	NONE	None	U				13	13	HEL	852.02	Subarachnoid	HEAD	24		93.52	C-COLLAR/B	24	Progression of Original	10/11/2006	Progression of	A		BLUNT
															hemorrhage without					ACKBOARD/R				frontal
															mention of open					ESTRAINED				hemorrhagic
															intracranial wound,									contusion from
															brief ( <1 hr )									14mm to 24mm.
															unconsciousness.									by CT head
																								10/11/2006.
																								Worsening MS.
														852.22	Subdural hemorrhage	HEAD			57.94	Foley		Pneumonia	10/13/2006	H. flu and E.			CT
															without mention of					Catheter				cloacae from
															open intracranial									sputum.
															wound, brief ( <1 hr
															) unconsciousness.
														802.4	Fx Malar and	FACE			96.34	Nasogastri		Respiratory Failure	10/11/2006	Intubated			LOC
															Maxillary bones,					c Tube				secondary to
															closed									respiratory
																								failure,
																								decreasing MS.
														802.8	FX other facial	FACE			87.03	Head CT		Pneumonia	10/20/2006	Acinetobacter			SPEED
															bones, closed.					Scan				from sputum -
															Orbit: other than									multi drug
															roof or floor.									resistant.
														802.4	Fx Malar and	FACE			93.59	DVT used
															Maxillary bones,					on floor
															closed
														805.4	Fx, Lumbar Vertebra	LS				Note
															Closed					signed by
																				Spine Fac
														802.8	FX other facial	FACE				Note
															bones, closed.					signed by
															Orbit: other than					Neurosurge
															roof or floor.					ry Fac
														916	Abrasion, Not	EXT			96.04	Intubation
															Infected,
															Hip/Thigh/Leg/Ankle/
															Calf/Knee
														912	Abrasion of Shoulder	ARM			1.19	Bolt
															and Upper Arm
														872	Open Wound External	FACE
															Ear, unspecified
															site, without
															complication
														870	Laceration of Skin	FACE
															of Eyelid and
															Periocular Area
														910	Abrasion Face, Head,	FACE
															Neck
														914	Abrasion of Hand	ARM
														911	Abrasion of Trunk	CHEST
														873.63	Broken Tooth,	FACE
															without mention of
															complication
														348.8	Other conditions of	HEAD
															brain-pneumocephalus
52	F	W	UNK	MC	HEL	Helmet	N					3	AMB	865.03	Spleen Parenchyma	ABD	50		93.52	C-COLLAR/B	61	Hypothermia	10/08/2006		A		BLUNT
															Laceration Closed					ACKBOARD/R
																				ESTRAINED
														860.2	Hemothorax	CHEST			99.03	Any Blood		Coagulopathy	10/08/2006				LOC
															Closed-left					Products
																				(Uncross/C
																				rossmatch/
																				Etc)
														860.4	Pneumothorax Closed-	CHEST			38.93	Single or		Pancreatitis	10/16/2006	Lipase 661
															right					Triple
																				Luman
																				Central
																				Line
														808.49	Fx, Pelvis, Other	LEG			34.04	Chest Tube		Hepatitis diagnosed here	10/16/2006	T. bili 6.0
															Specified Site,					Insertion
															Closed
														863.89	Injury, Other Gi	ABD			34.04	Chest Tube		Abscess (excludes empyem	10/15/2006	Splenic bed
															Closed					Insertion				fluid
																								collection
																								8.2x6.8cm with
																								enhancement bt
																								CT. Likely
																								splenic bed
																								abscess. 150cc
																								drained by
																								specials and
																								sent for
																								culture.
														850.5	Concussion,	HEAD			96.04	Intubation		Pneumonia	10/13/2006	K. oxytoca and
															unconsciousness									xanthamonos
															unspecified									from BAL.
														863.21	Injury, Duodenum	ABD			88.76	Ultrasound		Urinary Tract Infection	10/13/2006	Candida
															Closed					Abd				tropicalis from
																								urine
														863.46	Injury, Colon and	ABD			54.25	Peritoneal		Adult Respiratory Distre	10/15/2006	Decreased lung
															Rectum Mulitple					Lavage				compliance,
															Closed									vent
																								dependence.
														824	Fx, Tibia, Medial	LEG		3500	54.11	Explorator		Decubitus Minor	10/19/2006	Stage 1 sacral
															Malleolus, Closed					y				decub.
																				Laparotomy
																				(Abd)
														825	Fx, Calcaneus,	LEG			41.5	Other		Pneumonia	10/21/2006	Acinetobacter
															Closed					Operative				from sputum -
																				Surg				multi drug
																				Procedure				resistant.
														805.4	Fx, Lumbar Vertebra	LS			38.93	Single or		Pneumonia	11/07/2006	Yeast - ID
															Closed- L4					Triple				pending from
																				Luman				BAL.
																				Central
																				Line
														824.4	Fx, Fibula,	LEG			38.91	Arterial
															Bimalleolar, Closed					Catheteriz
																				ation Line
														868.01	Injury, Adrenal	ABD				Note
															Gland Closed					signed by
																				Ortho
																				faculty
														883	Open Wound Of Finger	ARM				Note
																				signed by
																				Ortho
																				faculty
																		1000	54.12	Re Open
																				Exlap
																				Abdm.
																			39.3	Other
																				Operative
																				Surg
																				Procedure
																			54.63	Other
																				Operative
																				Surg
																				Procedure
																			78.19	Closed
																				Reduction
																				EF
																				Note
																				signed by
																				Spine Fac
																			38.93	Single or
																				Triple
																				Luman
																				Central
																				Line
																			79.87	Open
																				Reduction
																				With
																				Intrnl
																				Fixation
																			79.36	Open
																				Reduction
																				With
																				Intrnl
																				Fixation
																			89.26	Other
																				Operative
																				Surg
																				Procedure
																			96.04	Intubation
43	M	W	UNK	MC	NONE	None	Y					15	PRIV	891	Laceration,	EXT	1				0				A		BLUNT
															Knee/Leg/Ankle, w/o
															Mention of
															Complication
														913	Abrasion of Elbow,	EXT											ETOH
															Forearm, Wrist
																											HYPER
43	M	H	UNK	MC	UNK	Unknown	Y					14	HEL	853.02	Other and	HEAD	21		96.34	Nasogastri	3				A		BLUNT
															unspecified					c Tube
															intracranial
															hemorrhage without
															mention of open
															intracranial wound,
															brief ( <1 hr )
															unconsciousness.
														851.02	Cerebral cortex	HEAD			57.94	Foley							LOC
															contusion without					Catheter
															mention of open
															intracranial wound,
															brief ( <1 hr )
															unconsciousness.
														805	C1,3 Fx, Cervical	SPINE			96.04	Intubation							CT
															Vertebra, Closed,
															NOS
														910	Abrasion Face, Head,	EXT			87.03	Head CT							HYPER
															Neck					Scan
														916	Abrasion, Not	EXT			93.59	DVT used							VENT
															Infected,					on floor
															Hip/Thigh/Leg/Ankle/
															Calf/Knee
														912	Abrasion of Shoulder	EXT				Note							ETOH
															and Upper Arm					signed by
																				Neurosurge
																				ry Fac
														924.01	Contusion Thigh	EXT				Note
																				signed by
																				Spine Fac
														920	Contusion Face,	EXT
															Scalp, Neck
														911	Abrasion of Trunk	EXT
														913	Abrasion of Elbow,	EXT
															Forearm, Wrist
														924.5	Contusion, Leg,	EXT
															Unspecified Part
21	M	H	UNK	MC	UNK	Unknown	U					15	PRIV	850.5	Concussion,	HEAD	6		87.03	Head CT	0				A		BLUNT
															unconsciousness					Scan
															unspecified
														873.43	Open Wound of Face,	EXT			86.59	Suture:							CT
															Lip, without mention					Skin w/o
															of complication					graft
														873.63	Broken Tooth,	FACE
															without mention of
															complication
39	M	W	UNK	MC	NONE	None	Y					13	AMB	850.1	Concussion brief (<	HEAD	5		87.03	Head CT	2				A		BLUNT
															1 hr)					Scan
															unconsciousness
														910	Abrasion Face, Head,	EXT			96.34	Nasogastri							IMPACT
															Neck					c Tube
														912	Abrasion of Shoulder	EXT			57.94	Foley							SPEED
															and Upper Arm					Catheter
														913	Abrasion of Elbow,	EXT											EJECT
															Forearm, Wrist
														916	Abrasion, Not	EXT
															Infected,
															Hip/Thigh/Leg/Ankle/
															Calf/Knee
44	F	W	UNK	MC	NONE	None	1		N			3	HEL	851.45	Cerebellum or brain	HEAD	43		93.52	C-COLLAR/B	1				D	Y	BLUNT
															stem contusion					ACKBOARD/R
															without mention of					ESTRAINED
															open intracranial
															wound, prolonged (
															>24 hr )
															unconsciousness with
															deficit.
														860	Pneumothorax Closed	CHEST			96.04	Intubation							MCYCLE
														861.21	Lung Contusion	CHEST			34.04	Chest Tube							GCS
															Closed					Insertion
														804.25	Multiple Fx of Skull	HEAD			38.93	Single or
															or Face with other					Triple
															bones closed with					Luman
															subarachnoid,					Central
															subdural, or					Line
															extradural
															hemorrhage,
															prolonged ( >24 hr )
															unconsciousness with
															deficit.
														823.92	Fx, Tibia/Fibula,	LEG			57.94	Foley
															Unspecified Site,					Catheter
															Open
														807.09	Fx Multiple Rib NOS	CHEST			96.34	Nasogastri
															Closed					c Tube
														864.05	Liver Laceration	ABD			87.03	Trauma
															Closed Unspecified					Panscan
																				completed
														808.8	Fx, Pelvis,	LEG
															Unspecified Site,
															Closed
														811	Fx Scapula Nos	ARM
															Closed
														873.8	Open Wound of Head,	EXT
															without mention of
															complication
10	M	W	UNK	MC	CLOTH	Clothing/P	N					14	AMB	850.11	Concussion, with	HEAD	5		57.94	Foley	1				A		BLUNT
															loss of					Catheter
															consciousness of 30
															minutes or less
					HEL	Helmet								920	Contusion Face,	EXT			96.34	Nasogastri							IMPACT
															Scalp, Neck					c Tube
														911	Abrasion of Trunk	EXT			87.03	Head CT							EJECT
																				Scan
																			38.93	IV							SPEED
																				Prehospita
																				l and or
																				ER
																				Note
																				signed by
																				Pedisurger
																				y Fac
11	M	W	18:00	MC	NONE	None	N					15	PRIV	864	Injury, Unspecified	ABD	5		38.93	IV	12	Pleural Effusion	07/13/2001	RT PLEURAL	A		BLUNT
															Liver Closed					Prehospita				EFFUSION. ON
																				l and or				UNASYN.
																				ER				PARACENTESIS
																								DONE.
														865	Injury, Spleen	ABD			96.34	Nasogastri
															Closed Unspecified					c Tube
														916	Abrasion, Not	EXT			57.94	Foley
															Infected,					Catheter
															Hip/Thigh/Leg/Ankle/
															Calf/Knee
														913	Abrasion of Elbow,	EXT			88.76	Ultrasound
															Forearm, Wrist					Abd
														890	Laceration,	EXT				ICU Note
															Hip/Thigh, w/o					signed by
															Mention of					Trauma Fac
															Complication
														924.01	Contusion Thigh	EXT			93.59	DVT used
																				on floor
42	F	W	UNK	MC	NONE	None	U					15	AMB	823.32	Fx, Tibia/Fibula,	LEG	22		93.52	C-COLLAR/B	4				A		BLUNT
															Shaft, Open, Right					ACKBOARD/R
																				ESTRAINED
														860	Pneumothorax Closed	CHEST			57.94	Foley							CT
																				Catheter
														824.2	Fx, Fibula, Lateral	LEG			96.34	Nasogastri							HEAD
															Malleolus, Closed					c Tube
														850.11	Concussion, with	HEAD			87.03	Head CT							MCYCLE
															loss of					Scan
															consciousness of 30
															minutes or less
														891	Laceration,	EXT			34.04	Chest Tube							LOC
															Knee/Leg/Ankle, w/o					Insertion
															Mention of
															Complication
														870	Laceration of Skin	EXT			96.59	Irragation
															of Eyelid and					Procedure
															Periocular Area					Surg
														807	Fx Rib Closed	CHEST				Note
																				signed by
																				Ortho
																				faculty
																			96.59	Irragation
																				Procedure
																				Surg
																			79.66	Debridemen
																				t
																			79.16	Closed
																				Reduction
																				IF
																			79.06	Closed
																				Reduction
																				Any
																			93.54	Splinting
54	M	W	UNK	MC	HEL	Helmet	N					15	AMB	810	Fx Clavicle Nos	ARM	5		93.52	C-COLLAR/B	14				A		BLUNT
															Closed					ACKBOARD/R
																				ESTRAINED
														813.42	Other Fx Lower	ARM			57.94	Foley							MCYCLE
															Radius Closed					Catheter
														808.2	Fx, Pubis, Closed	LEG				DVT used							HYPER
																				on floor
														808	Fx, Acetabulum,	LEG			79.03	Closed
															Closed					Reduction
																				Any
														815	Fx,5th Metacarpal,	ARM			79.02	Closed
															Unspecified Site,					Reduction
															Closed					Any
														913	Abrasion of Elbow,	EXT			93.54	Splinting
															Forearm, Wrist
														916	Abrasion, Not	EXT
															Infected,
															Hip/Thigh/Leg/Ankle/
															Calf/Knee
														914	Abrasion of Hand	EXT
														922.1	Contusion of Chest	EXT
															Wall
72	M	W	UNK	MC	NONE	None	N				15	15	AMB	823.02	Fx, Tibia/Fibula,	LEG	5		93.59	DVT used	4				A		BLUNT
															Head/Upper, Closed					on floor
														873.42	Open Wound of Face,	EXT			79.36	Open							AGE
															Forehead or Eyebrow,					Reduction
															without mention of					With
															complication					Intrnl
																				Fixation
														920	Contusion Face,	EXT			93.54	Splinting							SPEED
															Scalp, Neck
														913	Abrasion of Elbow,	EXT											IMPACT
															Forearm, Wrist
														915	Abrasion of Finger	EXT											EJECT
														916	Abrasion, Not	EXT
															Infected,
															Hip/Thigh/Leg/Ankle/
															Calf/Knee
														910	Abrasion Face, Head,	EXT
															Neck
6	M	W	UNK	MC	HEL	Helmet	N					15	PRIV	810.02	Fx Clavicle Shaft	ARM	4		38.93	IV	0				A		BLUNT
															Closed					Prehospita
																				l and or
																				ER
																			93.52	C-COLLAR/B							MCYCLE
																				ACKBOARD/R
																				ESTRAINED
47	F	H	UNK	MC	HEL	Helmet	N				15	15	AMB	913	Abrasion of Elbow,	EXT	1		93.52	C-COLLAR/B	0				A		BLUNT
															Forearm, Wrist					ACKBOARD/R
																				ESTRAINED
														911.8	Other, Unspecified	EXT											SPEED
															Injury of Trunk
46	M	W	18:36	MC	HEL	Helmet	U				15	15	AMB	850.11	Concussion, with	HEAD	5		93.52	C-COLLAR/B	0				A		BLUNT
															loss of					ACKBOARD/R
															consciousness of 30					ESTRAINED
															minutes or less
														912	Abrasion of Shoulder	EXT			87.03	Head CT							LOC
															and Upper Arm					Scan
														913	Abrasion of Elbow,	EXT											CT
															Forearm, Wrist
														916
15	M	W	UNK	MC	HEL	Helmet	N					15	PRIV	826	Phalanx Fx 1,2, 4	LEG	5		93.52	C-COLLAR/B	0				A		BLUNT
															and 5					ACKBOARD/R
																				ESTRAINED
														910	Abrasion Face, Head,	EXT			38.93	IV
															Neck					Prehospita
																				l and or
																				ER
														916	Abrasion, Not	EXT
															Infected,
															Hip/Thigh/Leg/Ankle/
															Calf/Knee
														913	Abrasion of Elbow,	EXT
															Forearm, Wrist
21	M	W	UNK	MC	NONE	None	N					15	AIR	820.09	Fx, Femur, Other,	LEG	14		99.26	IV	5				A		BLUNT
															Closed					CONSCIOUS
																				SEDATION:
																				(MORPHINE,
																				VERSID,ETC
																				.)
														813.52	Other Fx Distal	ARM			79.09	Closed							CT
															Radius Open					Reduction
																				in ED
														813.21	Fx Radius Shaft	ARM			87.03	Head CT							EJECT
															Closed					Scan
														850.1	Concussion brief (<	HEAD			93.59	DVT used							HEAD
															1 hr)					on floor
															unconsciousness
														808.2	Fx, Pubis, Closed	LEG			79.32	Open							LOC
																				Reduction
																				With
																				Intrnl
																				Fixation
														881	Open Wound of	EXT			79.09	Closed							MCYCLE
															Forearm					Reduction
																				Any
														870	Laceration of Skin	EXT			79.62	Debridemen							SPEED
															of Eyelid and					t
															Periocular Area
														873.42	Open Wound of Face,	EXT
															Forehead or Eyebrow,
															without mention of
															complication
32	F	W	UNK	MC	HEL	Helmet	N					15	AMB	850.1	Concussion brief (<	HEAD	5		88.76	Ultrasound	1				A		BLUNT
															1 hr)					Abd
															unconsciousness
														873	Open Wound of Scalp,	EXT			87.03	Head CT							HEAD
															without mention of					Scan
															complication
														920	Contusion Face,	EXT			86.59	Suture:							LOC
															Scalp, Neck					Skin w/o
																				graft
														914	Abrasion of Hand	EXT			93.59	DVT not
																				started on
																				floor
														913	Abrasion of Elbow,	EXT
															Forearm, Wrist
13	M	W	UNK	MC	HEL	Helmet	N					13	HEL	850.1	Concussion brief (<	HEAD	5		38.93	IV	1				A		BLUNT
															1 hr)					Prehospita
															unconsciousness					l and or
																				ER
														847	Sprain, Neck	NECK			87.03	Head CT							LOC
																				Scan
														910	Abrasion Face, Head,	EXT				Note							CT
															Neck					signed by
																				Pedisurger
																				y Fac
31	M	H	UNK	MC	NONE	None	Y					15	AMB	840.9	Sprain/Laceration,	ARM	2		93.52	C-COLLAR/B	0				A		BLUNT
															Shoulder/Upper Arm,					ACKBOARD/R
															Unspecified					ESTRAINED
															Joint/Muscle/Tendon/
															Ligament
														913	Abrasion of Elbow,	EXT											ETOH
															Forearm, Wrist
														916	Abrasion, Not	EXT											SPEED
															Infected,
															Hip/Thigh/Leg/Ankle/
															Calf/Knee
																											MCYCLE
56	M	W	UNK	MC	NONE	None	N					15	AMB	825.2	Fx,	LEG	6		93.52	C-COLLAR/B	2				A		CT
															Tarsal/Metatarsal,					ACKBOARD/R
															Unspecified Site,					ESTRAINED
															Closed
														807	Fx Rib Closed	CHEST			87.03	Head CT							SPEED
																				Scan
														913	Abrasion of Elbow,	EXT			57.94	Foley							EJECT
															Forearm, Wrist					Catheter
														910	Abrasion Face, Head,	EXT
															Neck
17	M	W	UNK	MC	CLOTH	Clothing/P	U					15	PRIV	916	Abrasion, Not	EXT	1		87.03	Head CT	0				A		BLUNT
															Infected,					Scan
															Hip/Thigh/Leg/Ankle/
															Calf/Knee
					HEL	Helmet								913	Abrasion of Elbow,	EXT											CT
															Forearm, Wrist
														914	Abrasion of Hand	EXT
45	M	W	17:45	MC	HEL	Helmet	N					15	AMB	823.92	Fx, Tibia/Fibula,	LEG	10		93.52	C-COLLAR/B	12				A		BLUNT
															GRADE II, COMMINUTED					ACKBOARD/R
															Unspecified Site,					ESTRAINED
															Open
														813.52	Other Fx Distal	ARM			57.94	Foley							CT
															Radius Open					Catheter
														814.1	Fx, Carpal,	ARM			96.34	Nasogastri							MCYCLE
															Unspecified Site,					c Tube
															Open
														873.43	Open Wound of Face,	EXT			87.03	Head CT
															Lip, without mention					Scan
															of complication
														891	Laceration,	EXT				DVT used
															Knee/Leg/Ankle, w/o					on floor
															Mention of
															Complication
																			79.36	Open
																				Reduction
																				With
																				Intrnl
																				Fixation
																			96.59	Irragation
																				Procedure
																				Surg
																			79.66	Debridemen
																				t
																			79.03	Closed
																				Reduction
																				Any
																			93.54	Splinting
29	M	W	19:20	MC	HEL	Helmet	N				15	15	AMB	866.02	Kidney Laceration	ABD	10		57.94	Foley	2				A		BLUNT
															Closed					Catheter
														916	Abrasion, Not	EXT			96.34	Nasogastri							SPEED
															Infected,					c Tube
															Hip/Thigh/Leg/Ankle/
															Calf/Knee
														913	Abrasion of Elbow,	EXT			38.93	IV							IMPACT
															Forearm, Wrist					Prehospita
																				l and or
																				ER
																			93.59	DVT used
																				on floor
																			87.74	Other
																				Operative
																				Surg
																				Procedure
																			59.8	Other
																				Operative
																				Surg
																				Procedure
																			96.04	Intubation
22	M	W	UNK	MC	HEL	Helmet	Y				15	14	AMB	943.25	Burn, Shoulder, 2nd	EXT	4		87.03	Head CT	10				A		BLUNT
															Degree					Scan
														943.22	Burn, Elbow, 2nd	EXT			57.94	Foley							SPEED
															Degree					Catheter
														943.24	Burn, Axilla, 2nd	EXT			96.34	Nasogastri
															Degree					c Tube
														944.26	Burn, Back of Hand,	EXT
															2nd Degree
														942.24	Burn, Back, Any	EXT
															Part, 2nd Degree
														945.23	Burn, Ankle, 2nd	EXT
															Degree
														945.24	Burn, Lower Leg, 2nd	EXT
															Degree
														945.25	Burn, Knee, 2nd	EXT
															Degree
														945.26	Burn, Thigh, 2nd	EXT
															Degree
														910	Abrasion Face, Head,	EXT
															Neck
														891	Laceration,	EXT
															Knee/Leg/Ankle, w/o
															Mention of
															Complication
														913.6	FB (Splinter) of	EXT
															Elbow, Forearm,
															Wrist
														719.06	Effusion of joint,	LEG
															lower leg
39	M	W	UNK	MC	HEL	Helmet	U					15	PRIV	850.5	Concussion,	HEAD	5		87.03	Head CT	1				A		BLUNT
															unconsciousness					Scan
															unspecified
														959.6	Injury,	EXT											LOC
															Other/Unspecified,
															Hip/Thigh
																											CT
17	M	W	14:00	MC	NONE	None	N					15	AMB	910	Abrasion Face, Head,	EXT	1		88.76	Ultrasound	4				A		BLUNT
															Neck					Abd
														914	Abrasion of Hand	EXT			38.93	IV
																				Prehospita
																				l and or
																				ER
														916	Abrasion, Not	EXT
															Infected,
															Hip/Thigh/Leg/Ankle/
															Calf/Knee
														912	Abrasion of Shoulder	EXT
															and Upper Arm
														911	Abrasion of Trunk	EXT
														917	Abrasion, Not	EXT
															Infected,
															Foot/Toe/Heel
17	M	H	UNK	MC	HEL	Helmet	N					15	AMB	824.2	Fx, Fibula, Lateral	LEG	5		93.52	C-COLLAR/B	1				A		BLUNT
															Malleolus, Closed					ACKBOARD/R
																				ESTRAINED
					PAD	Padding/pr								911	Abrasion of Trunk	EXT											CT
														916	Abrasion, Not	EXT											MCYCLE
															Infected,
															Hip/Thigh/Leg/Ankle/
															Calf/Knee
																											SPEED
46	F	W	UNK	MC	UNK	Unknown	N				15	15	AMB	847	Sprain, Neck	NECK	2		93.52	C-COLLAR/B	0				A		BLUNT
																				ACKBOARD/R
																				ESTRAINED
														913	Abrasion of Elbow,	EXT											MCYCLE
															Forearm, Wrist
53	M	W	UNK	MC	HEL	Helmet	N					15	AMB	852.2	Subdural hemorrhage	HEAD	17		86.59	Suture:	1				A		BLUNT
															without mention of					Skin w/o
															open intracranial					graft
															wound, consciousness
															unspecified.
					PAD	Padding/pr								873.42	Open Wound of Face,	EXT				Note							SPEED
															Forehead or Eyebrow,					signed by
															without mention of					Neurosurge
															complication					ry Fac
																											MCYCLE
42	M	W	UNK	MC	NONE	None	N				14	14	AMB	805.07	Fx, C7 Vertebra,	CS	17		93.52	C-COLLAR/B	8				A		BLUNT
															LAMINAE Closed					ACKBOARD/R
																				ESTRAINED
														805.07	Fx, C7 SP Vertebra,	CS			87.03	Head CT							CT
															Closed					Scan
														850.11	Concussion, with	HEAD			57.94	Foley							SPEED
															loss of					Catheter
															consciousness of 30
															minutes or less
														805.2	Fx, Thoracic	TS				Note							MCYCLE
															Vertebra, T7					signed by
															COMPRESSION Closed,					Spine Fac
															Without Spinal Cord
															Injury
														867	Injury, Bladder	ABD
															Urethra Closed
														847	Sprain, Neck	NECK
														847.9	Sprain, Back,	SPINE
															Unspecified
														910	Abrasion Face, Head,	EXT
															Neck
														873.21	Open Wound of Nose,	EXT
															Nasal Septum,
															without mention of
															complication
48	M	W	UNK	MC	NONE	None	N		NA		13	14	HEL	850.11	Concussion, with	HEAD	5		93.52	C-COLLAR/B	2				A		BLUNT
															loss of					ACKBOARD/R
															consciousness of 30					ESTRAINED
															minutes or less
														920	Contusion Face,	EXT			57.94	Foley							CT
															Scalp, Neck					Catheter
														873.42	Open Wound of Face,	EXT				Trauma							EJECT
															Forehead or Eyebrow,					Panscan
															without mention of					completed
															complication
														910	Abrasion Face, Head,	EXT			88.76	Ultrasound							LOC
															Neck					Abd
														911	Abrasion of Trunk	EXT				COMPLETION							MCYCLE
																				OF THE
																				SBIRT
														912	Abrasion of Shoulder	EXT											GCS
															and Upper Arm
														913	Abrasion of Elbow,	EXT											SPEED
															Forearm, Wrist
														914	Abrasion of Hand	EXT
54	F	W	11:55	MC	NONE	None	N				5	3	AMB	801.06	Fx of Skull Base	HEAD	41		87.03	Head CT	1				D	N	BLUNT
															closed without					Scan
															mention of
															intracranial injury,
															unconsciousness
															unspecified.
														861.21	BIL Lung Contusion	CHEST			57.94	Foley							IMPACT
															Closed					Catheter
														865.03	Spleen Parenchyma	ABD			96.34	Nasogastri							SPEED
															Laceration Closed					c Tube
														868.03	Injury, Peritoneum	ABD			96.04	Intubation							HEAD
															Closed
																		5000	54.11	Explorator							LOC
																				y
																				Laparotomy
																				(Abd)
																			41.5	Other							RESP
																				Operative
																				Surg
																				Procedure
																			99	Any Blood							EJECT
																				Products
																				(Uncross/C
																				rossmatch/
																				Etc)
45	F	W	22:57	MC	NONE	None	U					3	HEL	860.2	Hemothorax Closed	CHEST	50		99	Any Blood	1				D	N	BLUNT
																				Products
																				(Uncross/C
																				rossmatch/
																				Etc)
														807.09	Fx Multiple Ribs NOS	CHEST			38.93	Single or							LOC
															Closed					Triple
																				Luman
																				Central
																				Line
														863.99	Injury, Other Gi	ABD			99.62	CPR							FATAL
															Open
														868.03	Injury, Peritoneum	ABD			99.62	CPR							IMPACT
															Closed
														865.13	Spleen Parenchyma	ABD			96.04	Intubation
															Laceration Open
														808.59	Fx, Pelvis, Other	PELVIS
															Specified Site, Open
														808.3	Fx, Pubis, Open	PELVIS
														813.91	Fx Radius	ARM
															Unspecified Open
														820.19	Fx, Femur, Other,	LEG
															Open
														901.42	Injury, Pulmonary	CHEST
															Vein
														902.53	Injury, Iliac Artery	ABD
														902.54	Injury, Iliac Vein	ABD
														879.7	Other, Unspecified	ABD
															Open Wound Trunk Nec
															Complicated
														825.31	Fx,	LEG
															Astragalus/Talus,
															Open
														878.9	Other and	EXT
															Unspecified Open
															Wound Genitals
															Complicated
														891.1	Laceration,	EXT
															Knee/Leg/Ankle,
															Complicated
														891.1	Laceration,	EXT
															Knee/Leg/Ankle,
															Complicated
36	M	W	14:40	MC	NONE	None	U		NA		8	9	AMB	807.05	Fx R Five Rib	CHEST	29		93.52	C-COLLAR/B	34	Respiratory Failure	01/31/2007	Pt with	A		BLUNT
															Closed					ACKBOARD/R				decreasing O2
																				ESTRAINED				sats,
																								reintubated.
														861.21	Lung Contusion	CHEST			96.04	Intubation		Respiratory Failure	02/02/2007	Desaturating			CT
															Closed									after
																								reintubation;
																								CXR showed
																								right mainstem.
																								SpO2 improved
																								after ETT
																								repositioned.
														820.09	Fx, R shaft, Femur,	LEG			96.34	Nasogastri		Adult Respiratory Distre	02/01/2007				GCS
															Other,					c Tube
															Closed-comminuted
															and displaced
														820.09	Fx, L grade I shaft,	LEG			57.94	Foley		Pneumonia	02/01/2007	Sputum cx with			MCYCLE
															Femur, Other,					Catheter				3+ Serratia
															Closed-comminuted
														860	Pneumothorax Closed	CHEST			87.03	Head CT		Line Infection	02/05/2007	S. marcescens			PELVFX
																				Scan				from cath tip.
														808.43	Fx, Pelvis,	LEG				Note		Extubation, unintentiona	02/12/2007	Pt self			SPEED
															Multiple, Disruption					signed by				extubated,
															of Circle, Closed-					Ortho				however able to
															SI joint widening					faculty				maintain airway
																								and sats. No
																								reintubation
																								required as of
																								2/14/2007.
														805.6	Fx, Sacrum/Coccyx,	LEG		1000	79.02	Closed
															Closed					Reduction
																				Any
														813.42	Other Fx Lower	ARM		1000	81.92	Other
															Radius					Operative
															Closed-displaced-Lef					Surg
															t					Procedure
														821.11	Fx, Femur, Shaft,	LEG		1000	79.65	Other
															Open					Operative
																				Surg
																				Procedure
														866.01	Kidney Hematoma	ABD		1000	79.15	Closed
															Closed					Reduction
																				IF
														808.2	Fx, Pubis,	PELVIS		1000	79.35	Open
															Closed-right					Reduction
															superior rami fx					With
																				Intrnl
																				Fixation
														813.82	Fx Ulna Unspecified	ARM			96.04	Intubation
															Closed
														813.42	Other Fx Lower	ARM			96.04	Intubation
															Radius Closed-right
														850.11	Concussion, with	HEAD			38.7	Other
															loss of					Operative
															consciousness of 30					Surg
															minutes or less					Procedure
														865.02	Spleen Capsular	ABD		100	78.59	Open
															Tear, Closed,					Reduction
															without major					With
															disruption of					Intrnl
															parenchyma					Fixation
														807.02	Fx L Two Rib Closed	CHEST		50	79.32	Open
																				Reduction
																				With
																				Intrnl
																				Fixation
														873	Open Wound of Scalp,	EXT			81.83	OR
															without mention of					PROCEDURE
															complication					REPAIR:
														881.02	Open Wound Of Wrist	EXT			79.32	Open
																				Reduction
																				With
																				Intrnl
																				Fixation
														891.1	Laceration,	EXT
															Knee/Leg/Ankle,
															Complicated
														890	Laceration,	EXT
															Hip/Thigh, w/o
															Mention of
															Complication
														904.5	Laceration, Tibial	EXT
															Artery/Vein,
															Unspecified
														846.1	Sprain, Sacroiliac	LEG
															Ligament
														881.02	Open Wound Of Wrist	EXT
20	M	W	UNK	MC	NONE	None	Y				15	15	AMB	920	Contusion Face,	EXT	1		38.93	IV	1				A		BLUNT
															Scalp, Neck					Prehospita
																				l and or
																				ER
														922.2	Contusion of	EXT			57.94	Foley							IMPACT
															Abdominal Wall					Catheter
														922.31	Contusion of Back	EXT			96.34	Nasogastri							SPEED
																				c Tube
														923	Contusion of	EXT				DVT not
															Shoulder					started on
																				floor
40	F	W	UNK	MC	NONE	None	Y					15	PRIV	910	Abrasion Face, Head,	EXT	1		93.52	C-COLLAR/B	1				A		BLUNT
															Neck					ACKBOARD/R
																				ESTRAINED
														911	Abrasion of Trunk	EXT			87.03	Head CT							CT
																				Scan
														923.2	Contusion of Hand	EXT											LOC
														923.11	Contusion of Elbow	EXT
4	M	W	UNK	MC	HEL	Helmet	N					15	PRIV	910.8	Other, Unspecified	EXT	1		38.93	IV	0				A		AGE
															superficial injury					Prehospita
															of Head					l and or
																				ER
																			87.03	Head CT							BLUNT
																				Scan
																											CT
15	M	W	UNK	MC	HEL	Helmet	N					15	AMB	823.8	Fx, Tibia,	LEG	5		93.52	C-COLLAR/B	0				A		BLUNT
															Unspecified Site,					ACKBOARD/R
															Closed					ESTRAINED
														916	Abrasion, Not	EXT			38.93	IV
															Infected,					Prehospita
															Hip/Thigh/Leg/Ankle/					l and or
															Calf/Knee					ER
37	M	W	14:20	MC	HEL	Helmet	U					15	PRIV	959.2	Injury,	EXT	1				0				A		BLUNT
															Other/Unspecified,
															Shoulder/Upper Arm
22	M	W	UNK	MC	HEL	Helmet	N				15	15	HEL	850.11	Concussion, with	HEAD	6		57.94	Foley	2				A		BLUNT
															loss of					Catheter
															consciousness of 30
															minutes or less
														882	Open Wound Of Hand	EXT			87.03	Head CT							CT
																				Scan
														847	Sprain, Neck	NECK			86.59	Suture:							LOC
																				Skin w/o
																				graft
														847.9	Sprain, Back,	SPINE											MCYCLE
															Unspecified
														916	Abrasion, Not	EXT											SPEED
															Infected,
															Hip/Thigh/Leg/Ankle/
															Calf/Knee
41	F	W	14:15	MC	NONE	None	N				15	15	AMB	824	Fx, Tibia, Medial	LEG	5		93.52	C-COLLAR/B	1				A		BLUNT
															Malleolus, Closed					ACKBOARD/R
																				ESTRAINED
														913	Abrasion of Elbow,	EXT			99.26	IV							MCYCLE
															Forearm, Wrist					CONSCIOUS
																				SEDATION:
																				(MORPHINE,
																				VERSID,ETC
																				.)
																			93.53	Other
																				Operative
																				Surg
																				Procedure
50	F	W	UNK	MC	NONE	None	N					15	AMB	911	Abrasion of Trunk	EXT	2				0				A		BLUNT
														916	Abrasion, Not	EXT											EJECT
															Infected,
															Hip/Thigh/Leg/Ankle/
															Calf/Knee
														922.2	Contusion of	EXT
															Abdominal Wall
														814	Fx, Carpal,	LEG
															Unspecified Site,
															Closed
20	M	B	UNK	MC	NONE	None	N					11	HEL	850.1	Concussion brief (<	HEAD	5		38.93	IV	1				A		BLUNT
															1 hr)					Prehospita
															unconsciousness					l and or
																				ER
														916	Abrasion, Not	EXT			57.94	Foley							CT
															Infected,					Catheter
															Hip/Thigh/Leg/Ankle/
															Calf/Knee
																			96.34	Nasogastri							LOC
																				c Tube
																			87.03	Head CT
																				Scan
																				DVT not
																				started on
																				floor
6	M	W	UNK	MC	HEL	Helmet	N					15	PRIV	810	Fx Clavicle Nos	ARM	4				0				A		BLUNT
															Closed
32	M	W	UNK	MC	NONE	None	U					3	AMB	852.41	Extradural	HEAD	26		96.04	Intubation	40	VRE (Vancomycin Resistan	07/31/2003	#NAME?	A		BLUNT
															hemorrhage without
															mention of open
															intracranial wound,
															no loss of
															consciousness.
														861.21	Lung Contusion	CHEST			57.94	Foley		Methicillin-resistant St	07/28/2003	#NAME?			CT
															Closed					Catheter				of MRSA,
																								enterobacter
																								and yeast.
																								(bllod cx all
																								neg)
														860	Pneumothorax Closed	CHEST			96.34	Nasogastri							HEAD
																				c Tube
														807.02	Fx of Two Ribs	CHEST			87.03	Head CT							SPEED
															Closed					Scan
														910	Abrasion Face, Head,	EXT				Note
															Neck					signed by
																				Neurosurge
																				ry Fac
														912	Abrasion of Shoulder	EXT			1.24	Craniotomy
															and Upper Arm					Procedure
														911	Abrasion of Trunk	EXT			1.19	Bolt
														916	Abrasion, Not	EXT			38.93	Single or
															Infected,					Triple
															Hip/Thigh/Leg/Ankle/					Luman
															Calf/Knee					Central
																				Line
														914	Abrasion of Hand	EXT			38.1	Arterial
																				Catheteriz
																				ation Line
														881.01	Open Wound of Elbow	EXT			38.93	Single or
																				Triple
																				Luman
																				Central
																				Line
																			38.1	Arterial
																				Catheteriz
																				ation Line
																			93.59	DVT used
																				on floor
																			43.11	Other
																				Operative
																				Surg
																				Procedure
																			31.1	Tracheosto
																				my
43	M	W	18:30	MC	NONE	None	U					15	AMB	959.2	Injury,	EXT	1				0				A		BLUNT
															Other/Unspecified,
															Shoulder/Upper Arm
														912	Abrasion of Shoulder	EXT
															and Upper Arm
														913	Abrasion of Elbow,	EXT
															Forearm, Wrist
														911	Abrasion of Trunk	EXT
														914	Abrasion of Hand	EXT
47	F	W	UNK	MC	NONE	None	Y					15	AMB	920	Contusion Face,	EXT	1		93.52	C-COLLAR/B	1				A		BLUNT
															Scalp, Neck					ACKBOARD/R
																				ESTRAINED
														913	Abrasion of Elbow,	EXT			57.94	Foley							ETOH
															Forearm, Wrist					Catheter
														916	Abrasion, Not	EXT			87.03	Head CT							CT
															Infected,					Scan
															Hip/Thigh/Leg/Ankle/
															Calf/Knee
																											ASTHMA
33	M	W	UNK	MC	UNK	Unknown	N						PRIV	907.4	Late Effect,	ARM	0		38.93	IV	0				A		BLUNT
															Peripheral Nerve					Prehospita
															Injury, Shoulder/Arm					l and or
																				ER
																			87.03	Head CT							CT
																				Scan
																			88.76	Ultrasound							EJECT
																				Abd
																			57.94	Foley							ETOH
																				Catheter
																				DVT not							SUB
																				started on
																				floor
																											PT
																											READM
																											LATE
24	M	B	UNK	MC	NONE	None	U					15	PRIV	910	Abrasion Face, Head,	EXT	1				0				A		BLUNT
															Neck
														912	Abrasion of Shoulder	EXT
															and Upper Arm
														916	Abrasion, Not	EXT
															Infected,
															Hip/Thigh/Leg/Ankle/
															Calf/Knee
30	F	W	UNK	MC	UNK	Unknown	U				15	15	AMB	852.2	Subdural hemorrhage	HEAD	29		93.52	C-COLLAR/B	18	Pneumonia	09/04/2005	Aspiration	A		BLUNT
															without mention of					ACKBOARD/R				pneumonia; on
															open intracranial					ESTRAINED				vanc, flagyl,
															wound, consciousness									rocephin and
															unspecified.									doxycycline.
														958.8	Pneumocephalus	HEAD			57.94	Foley		Wound Infection	09/04/2005	Right ankle			CT
																				Catheter				wound culture
																								with gram neg
																								bacilli; on
																								vanc, flagyl,
																								rocephin and
																								doxycycline
														860	Pneumothorax Closed	CHEST			88.76	Ultrasound							SPEED
																				Abd
														802.4	Fx Malar and	FACE			87.03	Head CT
															Maxillary bones,					Scan
															closed
														802.8	FRONTAL SINUS FX	FACE			38.91	Arterial
																				Catheteriz
																				ation Line
														802.4	ZYGOMA FX	FACE				Note
																				signed by
																				Neurosurge
																				ry Fac
														802.8	PTGERGOID FX	FACE			99.19	DVT used
																				on floor
														805	Fx, C 12 Cervical	CS			34.04	Chest Tube
															Vertebra, Closed,					Insertion
															NOS
														891.2	Laceration,	LEG			8.89	OR
															Knee/Leg/Ankle,					PROCEDURE
															Tendon Involvement					REPAIR:
														825.25	Fx, Metatarsal,	LEG			96.59	Irragation
															Closed					Procedure
																				Surg
														870	Laceration of Skin	EXT			86.22	Debridemen
															of Eyelid and					t
															Periocular Area
																			80.17	Other
																				Operative
																				Surg
																				Procedure
																			93.54	Splinting
																			93.54	Splinting
																			96.59	Irragation
																				Procedure
																				Surg
																			76.75	Other
																				Operative
																				Surg
																				Procedure
																			76.73	Other
																				Operative
																				Surg
																				Procedure
																			76.76	Open
																				Reduction
																				With
																				Intrnl
																				Fixation
																			76.72	Open
																				Reduction
																				With
																				Intrnl
																				Fixation
																			31.1	Tracheosto
																				my
																			96.59	Irragation
																				Procedure
																				Surg
																			86.22	Debridemen
																				t
																			2.94	Other
																				Operative
																				Surg
																				Procedure
47	F	W	17:30	MC	NONE	None	N					13	AMB	902	Injury, Abdominal	ABD	45		93.52	C-COLLAR/B	1				D	N	BLUNT
															Aorta (Major blood					ACKBOARD/R
															loss >20% volume)					ESTRAINED
														902.41	Injury, Renal Artery	ABD			96.04	Intubation							MCYCLE
															(Major blood loss
															>20% by volume)
														864.04	Liver Laceration	ABD			57.94	Foley							EJECT
															Major Closed					Catheter
														861	Injury, Heart Nos	CHEST			96.34	Nasogastri
															Closed					c Tube
														807.09	Fx Multiple Rib NOS	CHEST		10000	54.11	Other
															Closed					Operative
																				Surg
																				Procedure
														808.2	Fx, Pubis, Closed	LEG
														813.44	Fx Lower Radius and	ARM
															Ulna Closed
47	M	W	UNK	MC	NONE	None	U					3	AMB	861.21	BIL Lung Contusion	CHEST	34		93.52	C-COLLAR/B	10	Pulmonary Edema	09/28/2004	Pulmonary edema	A		BLUNT
															Closed					ACKBOARD/R				by CXR
																				ESTRAINED
														865.03	Spleen Parenchyma	ABD			96.04	Intubation		Delay in Diagnosis	09/27/2004	PT arrived			LOC
															Laceration Closed					Unsuccessf				intubted on
																				ul Prehosp				9/25. After
																				Counted				extubation
																								patient c/o
																								hand pain and
																								edema noted.
																								Xrays revealed
																								MCP fx. Ortho
																								consulted.
														801	Fx of Skull Base	HEAD			96.04	Intubation		Delay in Diagnosis	10/01/2004	Pt. c/o			CT
															closed without									dizziness, n/v.
															mention of									CT head
															intracranial injury,									revealed skull
															consciousness									base fx, bil
															unspecified.									temporal bone
																								fxs. ENT
																								consulted.
														800	Fx of Skull Vault	HEAD			57.94	Foley							MCYCLE
															closed without					Catheter
															mention of
															intracranial injury,
															consciousness
															unspecified.
														815	Fx, Metacarpal,	ARM			96.34	Nasogastri
															Unspecified Site,					c Tube
															Closed
														850.5	Concussion,	HEAD			87.03	Head CT
															unconsciousness					Scan
															unspecified
														910	Abrasion Face, Head,	EXT			93.96	Mechanical
															Neck					Ventilatio
																				n
														912	Abrasion of Shoulder	EXT			38.91	Arterial
															and Upper Arm					Catheteriz
																				ation Line
														913	Abrasion of Elbow,	EXT			93.59	DVT used
															Forearm, Wrist					on floor
														873.41	Open Wound of Face,	EXT			54.11	Explorator
															Cheek, without					y
															mention of					Laparotomy
															complication					(Abd)
																			41.5	Other
																				Operative
																				Surg
																				Procedure
52	M	W	UNK	MC	NONE	None	N					3	AMB	851.05	Cerebral cortex	HEAD	27		93.52	C-COLLAR/B	62	Pneumonia	07/12/2005	Consolidation	A		BLUNT
															contusion without					ACKBOARD/R				on CXR; added
															mention of open					ESTRAINED				vancomycin IV.
															intracranial wound,									Nasal
															prolonged ( >24 hr )									colonization of
															unconsciousness with									MRSA.
															deficit.
														852.05	Subarachnoid	HEAD			96.04	Intubation		Septicemia	07/15/2005	Blood cx with			LOC
															hemorrhage without									Gm + cocci; on
															mention of open									vancomycin,
															intracranial wound,									zosyn and levo.
															prolonged ( >24 hr )
															unconsciousness with
															deficit.
														860.4	Pneumohemothorax	CHEST			87.03	Head CT		Other Pulmonary	07/18/2005	CT thorax with			HEAD
															Closed					Scan				LLL base
																								hemorrhage.
														860.2	L & R Hemothorax	CHEST			57.94	Foley		Pneumothorax (barotrauma	07/24/2005	Right			CT
															Closed					Catheter				pneumothorax on
																								CXR; chest tube
																								placed.
														861.21	Lung Contusion	CHEST			96.34	Nasogastri		Adult Respiratory Distre	07/27/2005	On vanc, levo			IMPACT
															Closed					c Tube				and imepemum
														868.04	Injury,	ABD			93.59	DVT used		VRE (Vancomycin Resistan	07/27/2005	by rectal swab			MCYCLE
															Retroperitoneum					on floor
															Closed
														865	Injury, Spleen	ABD			38.93	Single or		Pneumonia	08/11/2005	Sputum cx from
															Closed Unspecified					Triple				8/5 + for yeast
																				Luman				and from 8/11 +
																				Central				for PSAR
																				Line				stenotrophomona
																								s. Abx
																								initially levo
																								Imipen,
																								cefepime and
																								diflucan.
																								Changes
																								included d/c
																								Imipenum, and
																								levo ans start
																								Amikacin and
																								Bactrim per ID
																								recs.
														800.25	Fx of Skull Vault	HEAD			38.91	Arterial
															closed with					Catheteriz
															subarachnoid,					ation Line
															subdural, or
															extradural
															hemorrhage,
															prolonged ( >24 hr )
															unconsciousness with
															deficit.
														807.09	Fx Multiple Rib NOS	CHEST				Note
															Closed					signed by
																				Neurosurge
																				ry Fac
														805.4	L1 TRANSVERSE	LS			1.19	Other
															PROCESS Fx, Lumbar					Operative
															Vertebra Closed					Surg
																				Procedure
														802.4	ZYGOMATIC ARCH FX	FACE			54.11	Explorator
																				y
																				Laparotomy
																				(Abd)
														811	Fx Scapula Nos	ARM		2000	41.5	Other
															Closed					Operative
																				Surg
																				Procedure
														802	Nasal Bones Fx	FACE			99.03	Any Blood
															Closed					Products
																				(Uncross/C
																				rossmatch/
																				Etc)
														910	Abrasion Face, Head,	EXT			34.04	Chest Tube
															Neck					Insertion
														912	Abrasion of Shoulder	EXT			38.93	Single or
															and Upper Arm					Triple
																				Luman
																				Central
																				Line
														913	Abrasion of Elbow,	EXT			31.1	Tracheosto
															Forearm, Wrist					my
														914	Abrasion of Hand	EXT			43.11	Other
																				Operative
																				Surg
																				Procedure
														923	Contusion of	EXT
															Shoulder
48	M	H	UNK	MC	NONE	None	U				15	15	AMB	910	Abrasion Face, Head,	EXT	1		93.52	C-COLLAR/B	0				A		BLUNT
															Neck					ACKBOARD/R
																				ESTRAINED
														912	Abrasion of Shoulder	EXT			87.03	Head CT							CT
															and Upper Arm					Scan
														913	Abrasion of Elbow,	EXT
															Forearm, Wrist
														916	Abrasion, Not	EXT
															Infected,
															Hip/Thigh/Leg/Ankle/
															Calf/Knee
47	F	W	UNK	MC	HEL	Helmet	N				15	15	AMB	808	Fx, Acetabulum,	PELVIS	10		99.26	IV	6				A		BLUNT
															Closed					CONSCIOUS
																				SEDATION:
																				(MORPHINE,
																				VERSID,ETC
																				.)
														835	Dislocation, Hip,	LEG				DVT used							IMPACT
															Unspecified Site,					on floor
															Closed
														916	Abrasion, Not	EXT			78.89	Other
															Infected,					Operative
															Hip/Thigh/Leg/Ankle/					Surg
															Calf/Knee					Procedure
46	M	W	UNK	MC	NONE	None	N					15	PRIV	873.42	Open Wound of Face,	EXT	1		93.52	C-COLLAR/B	0				A		BLUNT
															Forehead or Eyebrow,					ACKBOARD/R
															without mention of					ESTRAINED
															complication
														910	Abrasion Face, Head,	EXT			86.59	Suture:							MCYCLE
															Neck					Skin w/o
																				graft
														913	Abrasion of Elbow,	EXT
															Forearm, Wrist
														916	Abrasion, Not	EXT
															Infected,
															Hip/Thigh/Leg/Ankle/
															Calf/Knee
														916	Abrasion, Not	EXT
															Infected,
															Hip/Thigh/Leg/Ankle/
															Calf/Knee
21	M	W	UNK	MC	UNK	Unknown	Y					15	PRIV	873.43	Open Wound of Face,	EXT	1		86.59	Suture:	0				A		BLUNT
															Lip, without mention					Skin w/o
															of complication					graft
																											ETOH
52	M	W	UNK	MC	NONE	None	N					15	AMB	911	Abrasion of Trunk	EXT	1		87.03	Head CT	0				A		BLUNT
																				Scan
														914	Abrasion of Hand	EXT											CT
														913	Abrasion of Elbow,	EXT
															Forearm, Wrist
														916	Abrasion, Not	EXT
															Infected,
															Hip/Thigh/Leg/Ankle/
															Calf/Knee
20	M	W	UNK	MC	HEL	Helmet	Y		NA			15	AMB	851.03	Cerebral cortex	HEAD	30		93.52	C-COLLAR/B	9	Radiology Misreads	05/20/2007	scapula fx	A		BLUNT
															contusion without					ACKBOARD/R				missed on
															mention of open					ESTRAINED				initial CXR
															intracranial wound,									5/20/2007. Not
															moderate ( 1-24 hr )									caught until
															unconsciousness									reread of cxr
															without									on 5/23/2007.
															deficit.Bilateral
															hemorrhagic
															contusions, left
															temp IPH and left
															temp SAH.
														852.03	Subarachnoid	HEAD			57.94	Foley							CT
															hemorrhage without					Catheter
															mention of open
															intracranial wound,
															moderate ( 1-24 hr )
															unconsciousness
															without deficit.
														810.02	Fx Clavicle Shaft	ARM			87.03	Head CT							LOC
															Closed					Scan
														831.04	Dislocation,	ARM				Note							MCYCLE
															Acromioclavicular,					signed by
															Closed					Neurosurge
																				ry Fac
														840	Sprain/Laceration,	EXT				Note							ETOH
															Shoulder/Upper Arm,					signed by
															Acromioclavicular					Ortho
															Joint/Ligament					faculty
23	M	W	UNK	MC	HEL	Helmet	N					15	AMB	814	Fx, Carpal,	ARM	5				0				A		BLUNT
															Unspecified Site,
															Closed
														915	Abrasion of Finger	EXT											MCYCLE
																											SPEED
25	F	B	23:20	MC	NONE	None	Y				15	15	AMB	916	Abrasion, Not	EXT	1				1				A		BLUNT
															Infected,
															Hip/Thigh/Leg/Ankle/
															Calf/Knee
23	M	W	UNK	MC	NONE	None	Y		NA			15	HEL	814.09	Fx, Other, Closed	ARM	5			Trauma	3				A		BLUNT
															(Right Triquetrum					Panscan
															fx)					completed
														815.13	Fx, Metacarpal	ARM			79.13	Closed							CT
															Shaft, Open, mildly					Reduction
															displaced distal					IF
															5th, oblique
															midshaft of the 4th,
															right 2nd MC
														916.8	Other/Degloving/Unsp	LEG			86.28	Debridemen							MCYCLE
															ecified Injury, Not					t
															Infected,
															Hip/Thigh/Leg/Ankle/
															Calf/Knee
														910	Abrasion Face, Head,	EXT			86.59	Other
															Neck					Operative
																				Surg
																				Procedure
														913	Abrasion of Elbow,	EXT			96.59	Irragation
															Forearm, Wrist					Procedure
																				Surg
														914	Abrasion of Hand	EXT			83.14	Other
																				Operative
																				Surg
																				Procedure
														882	Open Wound Of Hand	EXT			93.54	Splinting
														916	Abrasion, Not	EXT				Note
															Infected,					signed by
															Hip/Thigh/Leg/Ankle/					Ortho
															Calf/Knee					faculty
														917	Abrasion, Not	EXT				COMPLETION
															Infected,					OF THE
															Foot/Toe/Heel					SBIRT
														924.21	Contusion Ankle	EXT
														873.44	Open Wound of Face,	EXT
															Jaw, without mention
															of complication
														816.01	Fx, Middle Phalanx,	ARM
															Closed, second
															phalanx, comminuted
32	M	W	UNK	MC	UNK	Unknown	N					15	PRIV	873.8	Open Wound of Head,	EXT	1		87.03	Head CT	1				A		BLUNT
															without mention of					Scan
															complication
																											CT
26	M	B	UNK	MC	HEL	Helmet	N				15	15	AMB	844.9	Sprain, Knee/Leg,	EXT	1		88.76	Ultrasound	0				A		BLUNT
															Unspecified Site					Abd
22	M	W	UNK	MC	UNK	Unknown	N				15	15	AMB	823.92	Fx, Tibia/Fibula,	LEG	9				2				A		BLUNT
															Unspecified Site,
															Open
50	M	W	UNK	MC			U					15	AMB	823.9	Fx, Tibia,	LEG	10		93.52	C-COLLAR/B	25	Other Miscellaneous	03/09/2006	Failed stump	A
															Unspecified Site,					ACKBOARD/R				wound closure
															Open					ESTRAINED				secondary to
																								seroma.
																								Returned to OR
																								for repeat I/D
																								open BKA wound.
														824.1	Fx, Tibia, Medial	LEG			57.94	Foley
															Malleolus, Open					Catheter
														823.01	Fx, Fibula,	LEG			87.03	Head CT
															Head/Upper, Closed					Scan
														825.3	Fx,	LEG			86.59	Suture:
															Tarsal/Metatarsal,					Skin w/o
															Unspecified Site,					graft
															Open
														825	Fx, Calcaneus,	LEG			84.15	Other
															Closed					Operative
																				Surg
																				Procedure
														873.44	Open Wound of Face,	EXT			96.59	Irragation
															Jaw, without mention					Procedure
															of complication					Surg
																			79.66	Debridemen
																				t
																			84.1	Other
																				Operative
																				Surg
																				Procedure
																			93.54	Splinting
																			96.59	Irragation
																				Procedure
																				Surg
																			79.66	Debridemen
																				t
																			96.59	Irragation
[truncated: 22,799 more rows]
